# Supplementary material for: Improving Lipid Production of Yarrowia lipolytica by the Aldehyde Dehydrogenase-Mediated Furfural Detoxification
Source: Int J Mol Sci. 2022 Apr 26;23(9):4761. doi: 10.3390/ijms23094761 (PMC9102794; doi:10.3390/ijms23094761)
Supplement: Supplementary file 1 [file ijms-23-04761-s001.zip]

Archive with 1 entries (1 files):
- ijms-1679676-supplementary.pdf
